# Supplementary material for: Toward accurate high-throughput SNP genotyping in the presence of inherited copy number variation
Source: BMC Genomics. 2007 Jul 3;8:211. doi: 10.1186/1471-2164-8-211 (PMC1934372; doi:10.1186/1471-2164-8-211)
Supplement: Additional file 1 — All 21568 duplicated and deleted SNPs. This table lists all 21568 detected SNPs. Included in the table are SNP ID, genomic coordinates, frequency of deletion/duplication, and the gene harboring the SNP. [file 1471-2164-8-211-S1.xls]

## Sheet: Table2
All 21568 Duplicated and Delected SNPs
SNP ID	Chromosome	Base Position*	Deletion Frequency**	Duplication Frequency**	Transcript***
rs727658	1	4345643	0	0.021		* Build 35, May 2004
rs2926484	1	4346394	0	0.021		** Out of 48 samples
rs16838830	1	4350971	0	0.021		*** Gene containing
rs6668199	1	4592646	0	0.021		SNP, according to
rs12403290	1	4592905	0	0.021		UCSC browser
rs7527078	1	4601266	0	0.021
rs4654577	1	4601555	0	0.021
rs16839536	1	4703953	0	0.021	AJAP1
rs442170	1	4704487	0	0.021	AJAP1
rs392630	1	4706931	0	0.021	AJAP1
rs3753702	1	4709573	0	0.021	AJAP1
rs4654606	1	4768781	0	0.021
rs7534770	1	4777922	0	0.021
rs12090401	1	4780389	0	0.021
rs6681359	1	5111105	0	0.021
rs4345839	1	5117012	0	0.021
rs4584438	1	5117920	0	0.021
rs2722782	1	5168929	0	0.021
rs16840160	1	5169437	0	0.021
rs17375672	1	5171080	0	0.021
rs17028061	1	5474589	0	0.021
rs9787315	1	5478925	0	0.021
rs17028069	1	5479545	0	0.021
rs945321	1	5618706	0	0.021
rs1695624	1	5619004	0	0.021
rs9439607	1	5620285	0	0.021
rs1295103	1	6022937	0	0.021	KCNAB2
rs3789559	1	6039375	0	0.021	KCNAB2
rs12047044	1	6046919	0	0.021	KCNAB2
rs278017	1	6697403	0	0.021
rs399242	1	6701002	0	0.021
rs11122119	1	6703122	0	0.021
rs1616122	1	7455851	0	0.021	CAMTA1
rs1201529	1	7462262	0	0.021	CAMTA1
rs732400	1	7463353	0	0.021	CAMTA1
rs732401	1	7463510	0	0.021	CAMTA1
rs531485	1	7856218	0	0.021
rs500508	1	7861722	0	0.062
rs579992	1	7862247	0	0.062
rs2066978	1	7863025	0	0.042
rs228721	1	7865854	0	0.021
rs397349	1	8009138	0	0.042	ERRFI1
rs28624	1	8018621	0	0.042	ERRFI1
rs10489451	1	8034406	0	0.042
rs9434586	1	8034905	0	0.021
rs1884354	1	8479133	0	0.021	RERE
rs2092861	1	8481180	0	0.042	RERE
rs6577491	1	8509238	0	0.042	RERE
rs17032657	1	8531008	0	0.021	RERE
rs11121220	1	8689548	0.021	0	RERE
rs10864363	1	8701577	0.021	0	RERE
rs11121221	1	8701795	0.042	0	RERE
rs4908773	1	8703994	0.042	0	RERE
rs953043	1	8708717	0.021	0	RERE
rs10489436	1	9219987	0	0.021
rs9434723	1	9226548	0	0.021
rs2239561	1	9238471	0	0.021	H6PD
rs1294035	1	9294474	0.021	0	SPSB1
rs9662290	1	9296607	0.021	0	SPSB1
rs17377443	1	9302402	0.021	0	SPSB1
rs539790	1	10822189	0	0.021
rs2143385	1	10825605	0	0.021
rs527676	1	10826043	0	0.021
rs2336030	1	11670866	0	0.021	MAD2L2
rs6694489	1	11684174	0	0.021
rs745806	1	11692269	0	0.021	C1orf187
rs7547379	1	12240880	0	0.021	VPS13D
rs3765339	1	12263561	0	0.021	VPS13D
rs4845898	1	12273885	0	0.021	VPS13D
rs1974302	1	12790412	0	0.021	PRAMEF1
rs1856638	1	12844402	0	0.021
---	1	12845362	0	0.021
rs16850971	1	14928516	0	0.042	KIAA1026
rs10803320	1	14933325	0	0.042	KIAA1026
rs4661533	1	14934394	0	0.042	KIAA1026
rs2311859	1	15104928	0	0.021	KIAA1026
rs6429705	1	15105273	0	0.021	KIAA1026
rs938255	1	15106027	0	0.021	KIAA1026
rs17382471	1	15267456	0.021	0	TMEM51
rs4661598	1	15270155	0.021	0	TMEM51
rs4369223	1	15273640	0.021	0	TMEM51
rs2050233	1	15273793	0.021	0	TMEM51
rs17377023	1	15376955	0	0.021
rs10489962	1	15384887	0	0.021
rs10127456	1	15399178	0	0.021
---	1	15798799	0	0.021
rs6682484	1	15805000	0	0.021
rs2062595	1	15820434	0	0.021
rs156851	1	16560300	0	0.021
rs156865	1	16573097	0	0.021
rs156869	1	16575814	0	0.021
rs1759260	1	16673079	0	0.042
rs11260821	1	16676949	0	0.062
rs11260833	1	16689150	0	0.062
rs945905	1	16690664	0	0.021
rs11260895	1	16780906	0	0.021
rs3915536	1	16790952	0	0.042
rs7530021	1	16991477	0	0.042
rs6696928	1	17035364	0	0.021	CROCC
rs1748041	1	17400713	0.021	0	PADI4
rs11203367	1	17402922	0.021	0	PADI4
rs1635597	1	17404862	0.021	0	PADI4
rs2526833	1	17468432	0	0.021	PADI6
rs4920603	1	17472685	0	0.021	PADI6
rs12089849	1	17491339	0	0.021	RCC2
rs508571	1	17888980	0.021	0	ACTL8
rs1890788	1	17902170	0.021	0
rs472480	1	17903155	0.021	0
rs16861776	1	18341165	0	0.021	IGSF21
rs16861778	1	18342735	0	0.021	IGSF21
rs223189	1	18346908	0	0.021	IGSF21
rs2236826	1	18765286	0	0.021	PAX7
rs2282704	1	18769152	0	0.021	PAX7
rs17352302	1	18780508	0	0.021	PAX7
rs7537573	1	19118911	0.021	0
rs16862478	1	19119758	0.021	0
rs16862480	1	19119770	0.021	0
rs4912036	1	19121323	0.021	0
rs10916957	1	19182491	0	0.021	RBAF600
rs4911974	1	19187814	0	0.021	RBAF600
rs16862558	1	19198671	0	0.021	RBAF600
rs4911989	1	19473049	0.021	0	CAPZB
rs4912085	1	19474393	0.021	0	CAPZB
rs12403041	1	19476233	0.021	0	CAPZB
rs2682362	1	21433447	0	0.021
rs2796355	1	21433725	0	0.021
rs785195	1	21441742	0	0.021
rs829412	1	21698742	0	0.021	RAP1GA1
rs6426721	1	21717786	0	0.021	RAP1GA1
rs4654975	1	21720140	0	0.021	RAP1GA1
rs2315930	1	21855378	0	0.021
rs10917043	1	21866673	0	0.021
rs10917047	1	21869472	0	0.021
rs6660744	1	26210359	0	0.021	CATSPER4
rs17257155	1	26210581	0	0.021	CATSPER4
rs17163713	1	26231458	0	0.021
rs7544018	1	26335274	0	0.021	AIM1L
rs4659372	1	26341827	0	0.021	AIM1L
rs11247920	1	26349620	0	0.021	AIM1L
rs7514052	1	26738971	0	0.021	ARID1A
rs12735646	1	26762508	0	0.021	ARID1A
rs11247596	1	26777799	0	0.021	ARID1A
rs12057666	1	29392374	0	0.021	PTPRU
rs2068388	1	29393170	0	0.021	PTPRU
rs1565714	1	29394979	0	0.021	PTPRU
rs271321	1	29767603	0	0.021
rs2095522	1	29769154	0	0.021
rs1866970	1	29772765	0	0.021
rs4245644	1	30674762	0	0.021
rs4949613	1	30675196	0	0.021
rs6704396	1	30675714	0	0.021
rs6667620	1	31226413	0	0.021
rs6659650	1	31229462	0	0.021
rs6684148	1	31233074	0	0.021
rs6673049	1	31233123	0	0.042
rs10914267	1	31237886	0	0.042
rs3892049	1	31242978	0	0.042
rs1690557	1	33654926	0	0.021	CSMD2
rs3795421	1	33655942	0	0.021	CSMD2
rs2641953	1	33670428	0	0.021	CSMD2
rs543735	1	33802933	0	0.021	CSMD2
rs10914759	1	33803690	0	0.021	CSMD2
rs644477	1	33805367	0	0.021	CSMD2
rs989661	1	33887024	0	0.042	CSMD2
rs2583453	1	33889474	0	0.042	CSMD2
rs490109	1	33890903	0	0.042	CSMD2
rs6701373	1	34225272	0	0.021	CSMD2
rs2053218	1	34240473	0	0.021	CSMD2
rs10914863	1	34241258	0	0.021	CSMD2
rs3002680	1	35257637	0	0.021
rs6425932	1	35267207	0	0.021
rs2335466	1	35286724	0	0.021
rs3917977	1	36606589	0	0.021	CSF3R
rs3917976	1	36606707	0	0.021	CSF3R
rs3917972	1	36607695	0	0.021	CSF3R
rs215208	1	37622069	0	0.021
---	1	37624959	0	0.021
rs2294873	1	37630706	0	0.021	C1orf149
rs7530323	1	38569785	0	0.021
rs7534508	1	38573094	0	0.021
rs11586139	1	38573993	0	0.021
rs12068587	1	40643892	0	0.021	C1orf176
rs4607875	1	40644353	0	0.021	C1orf176
rs3795344	1	40650323	0	0.021	C1orf176
rs12121881	1	41671831	0	0.021	HIVEP3
rs6664458	1	41674134	0	0.021	HIVEP3
rs2475839	1	41675098	0	0.021	HIVEP3
rs6600401	1	42504130	0	0.021
rs11210633	1	42523218	0	0.021	FAM80A
rs12408746	1	42525822	0	0.021	FAM80A
rs12087752	1	43310166	0.021	0	WDR65
rs17390635	1	43311309	0.021	0.021	WDR65
rs2764420	1	43342738	0.021	0.021	WDR65
rs2453414	1	43344067	0	0.021	WDR65
rs16830895	1	43649712	0	0.021
rs2367617	1	43651054	0	0.021
rs7518769	1	43656152	0	0.021
rs7536198	1	44011625	0	0.021	ST3GAL3
rs2428853	1	44012266	0	0.021	ST3GAL3
rs2788371	1	44013055	0	0.021	ST3GAL3
rs11589562	1	46178741	0	0.021	MAST2
rs6677777	1	46187856	0	0.021	MAST2
rs11211247	1	46188607	0	0.021	MAST2
rs1613296	1	46258872	0	0.021	PIK3R3
rs785495	1	46299907	0	0.021	PIK3R3
---	1	46314031	0	0.021
rs3845300	1	46347169	0	0.021
rs3845301	1	46347229	0	0.021
rs7538871	1	46384017	0	0.021	LOC541468
rs17102086	1	46434959	0	0.021	LOC541468
rs2295465	1	46438077	0	0.021	LOC541468
rs3890011	1	47110763	0	0.021	CYP4A11
rs9333002	1	47114858	0	0.021	CYP4A11
rs9332982	1	47118198	0	0.021	CYP4A11
rs1967757	1	47288756	0	0.021	CYP4Z1
rs7512729	1	47290491	0	0.021	CYP4Z1
rs17102891	1	47318019	0	0.021	CYP4A22
rs17109741	1	47318537	0	0.021	CYP4A22
rs4926759	1	48964476	0	0.021	AGBL4
rs12071587	1	48965207	0	0.021	AGBL4
rs10736387	1	48967518	0	0.021	AGBL4
rs6588154	1	49119054	0	0.021	AGBL4
rs10493139	1	49119417	0	0.021	AGBL4
rs3127547	1	49134114	0	0.021	AGBL4
rs3001636	1	50359046	0	0.021	ELAVL4
rs3001637	1	50360052	0	0.021	ELAVL4
rs2494875	1	50364338	0	0.042	ELAVL4
rs17106009	1	50373158	0	0.021	ELAVL4
rs2480682	1	50373708	0	0.021	ELAVL4
rs3001778	1	52065470	0	0.021
rs1832703	1	52073085	0	0.021
rs12730	1	52085915	0	0.021
rs1167183	1	52186483	0	0.021
rs2992177	1	52194006	0	0.021
rs7512076	1	52198125	0	0.021	TXNDC12
rs13376564	1	52640469	0	0.021	ZCCHC11
rs17107236	1	52648679	0	0.021	ZCCHC11
rs6588429	1	52684660	0	0.021	ZCCHC11
rs7528867	1	53165951	0	0.021	SCP2
rs11206061	1	53167920	0	0.021	SCP2
rs6697076	1	53171383	0	0.021	SCP2
rs11581638	1	53171711	0	0.021	SCP2
rs17107654	1	53206900	0	0.021	SCP2
rs6588458	1	53222996	0	0.021	SCP2
rs13376501	1	53224306	0	0.021	SCP2
rs899976	1	53305834	0	0.021	SLC1A7
rs1288356	1	53311054	0	0.021	SLC1A7
rs1288354	1	53312371	0	0.021	SLC1A7
rs1165227	1	55328775	0	0.021
rs17111684	1	55337569	0	0.021
rs17111688	1	55338697	0	0.021
rs17111909	1	55497795	0	0.062
rs17111925	1	55501372	0	0.083
rs726815	1	55502882	0	0.083
rs10489488	1	55504743	0	0.021
rs7534376	1	55504837	0	0.021
rs1165515	1	55943833	0	0.042
rs12061007	1	55945622	0	0.042
---	1	55973193	0	0.042
rs3738570	1	56689840	0	0.021	PPAP2B
rs4532850	1	56708125	0	0.021	PPAP2B
rs11206836	1	56708762	0	0.021	PPAP2B
rs10888979	1	56722732	0	0.021	PPAP2B
rs1930759	1	56725637	0	0.021	PPAP2B
---	1	56727316	0	0.021	PPAP2B
rs12038246	1	56781635	0	0.021
rs11206864	1	56783715	0	0.021
rs1857293	1	56785222	0	0.021
rs10489619	1	56934654	0	0.021	C1orf168
rs1557145	1	56953255	0	0.021	C1orf168
rs17114329	1	56953554	0	0.021	C1orf168
rs1774817	1	56955107	0	0.021	C1orf168
rs545696	1	58457424	0	0.021
rs6668411	1	58458337	0	0.021
rs11576201	1	58468669	0	0.021
rs338252	1	58641702	0	0.021
rs17117547	1	58644210	0	0.021
rs338246	1	58645010	0	0.021
rs7535313	1	58717412	0	0.021	OMA1
rs17117747	1	58722759	0	0.021	OMA1
rs672859	1	58731541	0	0.021
rs6684335	1	59801044	0	0.021	FLJ10986
rs4072736	1	59854133	0	0.021	FLJ10986
rs4244020	1	59855113	0	0.021	FLJ10986
---	1	59955828	0	0.021
rs11207514	1	59956054	0	0.021
rs12143429	1	59988243	0	0.021
rs17120084	1	60248789	0	0.021	C1orf87
rs17120097	1	60255355	0	0.021
rs626735	1	60255381	0	0.021
rs1337740	1	60256439	0	0.021
rs684867	1	60298951	0	0.021
rs688026	1	60299698	0	0.021
rs677370	1	60301715	0	0.021
rs386468	1	60580558	0	0.021
rs298154	1	60586890	0	0.021
rs298152	1	60587798	0	0.021
rs17121103	1	60992219	0	0.021
rs665036	1	60992572	0	0.021
rs6687704	1	61007950	0	0.021
rs17121735	1	61333970	0.021	0	NFIA
rs334713	1	61334308	0.021	0	NFIA
rs11207702	1	61338140	0.021	0	NFIA
rs334717	1	61351403	0.021	0	NFIA
rs333145	1	61393876	0	0.021	NFIA
rs868110	1	61394329	0	0.021	NFIA
rs12734797	1	61396539	0	0.021	NFIA
rs2365270	1	61772428	0	0.021
rs11207782	1	61774994	0	0.042
rs12409500	1	61797897	0	0.042
---	1	61798029	0	0.042
rs11207807	1	61854257	0	0.021
rs11207808	1	61858459	0	0.021
rs1151756	1	61863794	0	0.021	TM2D1
rs17123894	1	62999872	0	0.042	ATG4C
rs10159426	1	63004891	0	0.042	ATG4C
rs10889383	1	63008782	0	0.042	ATG4C
rs1395246	1	63859183	0	0.042
rs7548548	1	63863390	0	0.042
rs17125310	1	63869218	0	0.042
rs11208615	1	65429731	0.021	0
rs1764319	1	65441415	0.021	0
rs2477786	1	65444263	0.021	0	DNAJC6
rs2840677	1	66045898	0.021	0.021	PDE4B
rs4353064	1	66069696	0.021	0.021	PDE4B
rs11582520	1	66081026	0.021	0.021	PDE4B
rs4655806	1	66081391	0.021	0.021	PDE4B
rs4393126	1	66664809	0	0.021
rs4567260	1	66665503	0	0.021
rs12026828	1	66666370	0	0.021
rs1338184	1	66717093	0	0.021	SGIP1
rs1415974	1	66717524	0	0.021	SGIP1
rs10493409	1	66717967	0	0.021	SGIP1
rs12119179	1	67459436	0.021	0.021
rs7546245	1	67462495	0.021	0.021
rs11209039	1	67463214	0.021	0.021
rs2172962	1	67567068	0	0.021	IL12RB2
rs6685568	1	67567318	0	0.021	IL12RB2
rs6699474	1	67571636	0	0.021	IL12RB2
---	1	67592363	0	0.021	SERBP1
rs12561767	1	67599584	0	0.021	SERBP1
rs12566098	1	67601592	0	0.021	SERBP1
rs344929	1	67845095	0	0.042
rs1408956	1	67849084	0	0.042
rs17130177	1	67849566	0	0.042
rs3004682	1	68780852	0	0.021
rs17130767	1	68794091	0	0.021
rs12060239	1	68794463	0	0.021
rs9887801	1	69001257	0	0.042
rs7417717	1	69010507	0	0.062
rs9988609	1	69027249	0	0.062
rs11576549	1	69060566	0	0.021
rs2815432	1	69439985	0	0.021
rs1380665	1	69440427	0	0.021
rs17130903	1	69455648	0	0.021
rs1796964	1	69927050	0	0.021
rs1417441	1	69930717	0	0.021
rs17131023	1	69931212	0	0.021
rs7516046	1	70885423	0	0.042
rs7511937	1	70889357	0	0.042
rs2782790	1	70893612	0	0.042
rs3131374	1	70895413	0	0.042
rs2066371	1	71379902	0.021	0
rs1573061	1	71380927	0.021	0
rs17090955	1	71382302	0.021	0
rs17091411	1	71752375	0	0.021	NEGR1
rs1023256	1	71755928	0	0.021	NEGR1
rs10889921	1	71757647	0	0.021	NEGR1
rs1213524	1	71762008	0	0.021	NEGR1
rs1041676	1	71816468	0	0.021	NEGR1
rs5008343	1	71846174	0	0.021	NEGR1
rs1335004	1	71851720	0	0.021	NEGR1
rs2554414	1	72158185	0	0.062	NEGR1
rs2801321	1	72160820	0	0.062	NEGR1
rs17092028	1	72161568	0	0.062	NEGR1
rs17092051	1	72167057	0	0.021	NEGR1
rs7367700	1	73031520	0	0.021
rs1917885	1	73041808	0	0.062
rs2841202	1	73042649	0	0.062
rs1405058	1	73049439	0	0.062
rs4452995	1	73325581	0	0.021
rs3998	1	73328488	0	0.021
rs12126062	1	73338052	0	0.021
rs6662867	1	73762624	0	0.021
rs1604137	1	73779010	0	0.021
rs4540593	1	73782630	0	0.021
rs1874730	1	73913245	0	0.021
rs2030021	1	73916169	0	0.021
rs1353669	1	73939323	0	0.021
rs696691	1	74768538	0	0.021
rs696694	1	74772334	0	0.021
rs4123382	1	74776300	0	0.021
rs17619669	1	75009413	0	0.021
rs7527256	1	75061510	0	0.021
rs10782625	1	75070693	0	0.021
rs17096508	1	75414695	0	0.021	SLC44A5
rs7534079	1	75415169	0	0.021	SLC44A5
rs12562352	1	75419238	0	0.021	SLC44A5
rs1876032	1	75490466	0	0.021	SLC44A5
rs11163089	1	75490567	0	0.021	SLC44A5
rs12404058	1	75500609	0	0.021	SLC44A5
rs12562924	1	75502394	0	0.021	SLC44A5
rs1251272	1	76001025	0	0.021	MSH4
rs12076093	1	76013677	0	0.021	MSH4
rs5745391	1	76018681	0	0.021	MSH4
rs1251554	1	76157944	0	0.021
rs1612901	1	76169496	0	0.042
rs1251551	1	76175698	0	0.042
rs1782511	1	76179490	0	0.021
rs12123760	1	76265304	0	0.021	ST6GALNAC3
rs158621	1	76269964	0	0.042	ST6GALNAC3
rs10493583	1	76282947	0	0.042	ST6GALNAC3
rs447383	1	76285635	0	0.021	ST6GALNAC3
rs17098338	1	76379878	0	0.021	ST6GALNAC3
rs17098341	1	76380491	0	0.021	ST6GALNAC3
rs522414	1	76383737	0	0.021	ST6GALNAC3
rs11162231	1	77040318	0	0.021
rs1875650	1	77040385	0	0.021
rs1546319	1	77081797	0	0.021	ST6GALNAC5
rs11162413	1	78259119	0	0.021	GIPC2
rs17101224	1	78259493	0	0.021	GIPC2
rs483760	1	78259844	0	0.021	GIPC2
rs789288	1	78587319	0.021	0
rs648425	1	78599229	0.021	0
rs576056	1	78600743	0.021	0
rs3766347	1	78677882	0.021	0	PTGFR
rs540757	1	78698975	0.021	0	PTGFR
rs3766345	1	78702296	0.021	0	PTGFR
rs2046622	1	79322164	0	0.021
rs17449658	1	79323337	0	0.021
rs7537452	1	79323575	0	0.021
rs7529594	1	79323637	0	0.021
rs10874030	1	79465220	0.021	0
---	1	79469299	0.021	0
rs10735756	1	79481254	0.021	0
rs1494850	1	79627695	0	0.021
rs17103213	1	79643228	0	0.021
rs12034665	1	79651235	0	0.021
rs7539380	1	79904586	0	0.021
rs6672282	1	79911586	0	0.021
rs10874067	1	79919787	0	0.021
rs10493649	1	79920080	0	0.021
rs12123414	1	80096777	0	0.042
rs299814	1	80113620	0	0.042
rs159665	1	80115188	0	0.042
rs17106650	1	81711780	0	0.021
rs1951921	1	81712206	0	0.021
rs17454842	1	81715770	0	0.021
rs17106804	1	81781625	0	0.021
rs10874257	1	81782550	0	0.021
rs7542573	1	81784602	0	0.042
rs17456217	1	81785297	0	0.021
rs12098225	1	81795130	0	0.021
rs12032817	1	82889386	0	0.021
rs11587847	1	82889613	0	0.042
rs11582611	1	82893839	0	0.042
rs10874332	1	82895597	0	0.042
rs1561596	1	83147062	0	0.021
rs7518844	1	83155954	0	0.021
rs12037298	1	83163098	0	0.021
rs323955	1	83315378	0	0.021
rs4468160	1	83319687	0	0.021
rs7521143	1	83325475	0	0.021
rs481354	1	84121414	0	0.021	TTLL7
rs7551787	1	84131318	0	0.021	TTLL7
rs663136	1	84149332	0	0.021	TTLL7
rs315525	1	84525987	0	0.021	SAMD13
rs315537	1	84530614	0	0.021
rs315523	1	84534893	0	0.021
rs570564	1	85125786	0	0.021	MCOLN2
rs2025597	1	85128210	0	0.021	MCOLN2
rs680330	1	85129840	0	0.021	MCOLN2
rs3768235	1	85445395	0	0.021	BCL10
rs3768234	1	85452833	0	0.021	BCL10
rs2735592	1	85455762	0	0.021
rs12075929	1	85960159	0	0.021	COL24A1
rs313724	1	85961084	0	0.021	COL24A1
---	1	85961599	0	0.021	COL24A1
rs17128468	1	86076777	0	0.021	COL24A1
rs10493776	1	86081954	0	0.021	COL24A1
rs1858556	1	86083170	0	0.021	COL24A1
rs4359014	1	87440787	0	0.021
rs11583437	1	87441344	0	0.021
rs1888340	1	87443260	0	0.021
rs305465	1	87896674	0	0.021
rs17130121	1	87897852	0	0.021
rs6662386	1	87902058	0	0.021
rs644770	1	88459287	0	0.021
rs17130372	1	88467191	0	0.021
rs17130376	1	88470797	0	0.021
rs443499	1	88567123	0	0.021
rs10493813	1	88583281	0	0.021
rs10493811	1	88588470	0	0.021
rs6656187	1	88646736	0	0.021
rs17471710	1	88650099	0	0.021
rs1874922	1	88660669	0	0.021
rs306324	1	88672766	0	0.021
rs10923084	1	88672897	0	0.021
rs306322	1	88673430	0	0.021
rs11808481	1	88984983	0	0.021	PKN2
rs3795545	1	88991758	0	0.021	PKN2
rs6661873	1	89006637	0	0.021	PKN2
rs1215520	1	89794595	0	0.021
rs1215516	1	89798013	0	0.021
rs1215508	1	89800718	0	0.021
rs10922680	1	89813347	0	0.021	LRRC8C
rs346984	1	91306834	0.021	0
rs17131307	1	91307813	0.021	0.021
rs6669529	1	91308359	0.021	0.021
rs4354526	1	91311383	0	0.021
rs13447460	1	91679475	0	0.021	CDC7
rs546872	1	91682356	0	0.021	CDC7
rs13447526	1	91695195	0	0.021	CDC7
rs2489186	1	92009076	0	0.021	TGFBR3
rs11590254	1	92028594	0	0.021	TGFBR3
rs2799524	1	92029333	0	0.021	TGFBR3
rs12090761	1	92603621	0	0.021
rs2008907	1	92607621	0	0.021
rs7539757	1	92636078	0	0.021
rs236327	1	93769987	0	0.021	BCAR3
rs236330	1	93771575	0	0.021	BCAR3
rs3767975	1	93774646	0	0.021	BCAR3
rs1330860	1	94372347	0	0.021	ARHGAP29
rs7548077	1	94376541	0	0.021	ARHGAP29
rs7554714	1	94400072	0	0.021	ARHGAP29
rs529642	1	94691594	0	0.021	ABCD3
rs630382	1	94696960	0	0.021
rs7555399	1	94701798	0	0.021
rs17111912	1	94805431	0	0.042
rs4847319	1	94807610	0	0.042
rs1936310	1	94809558	0	0.042
rs11165201	1	94846203	0.062	0.021
rs841347	1	94850469	0.062	0.021
rs12085094	1	94859125	0.062	0.021
rs12089652	1	94859175	0.042	0
rs10874877	1	94859344	0.042	0
rs841361	1	94863834	0.042	0
rs859074	1	95061458	0	0.021	SLC44A3
rs859072	1	95062905	0	0.021	SLC44A3
rs859065	1	95064051	0	0.021	SLC44A3
rs6698046	1	95161303	0	0.021	ALG14
rs4847374	1	95161892	0	0.021	ALG14
rs12070105	1	95165295	0	0.021	ALG14
rs7538619	1	95961049	0	0.021
rs4320829	1	95972541	0	0.021
rs4347257	1	95981251	0	0.021
rs17116005	1	97127641	0	0.042
rs12066233	1	97140051	0	0.042
rs11165746	1	97141267	0	0.042
---	1	97187758	0	0.021
rs290825	1	97189688	0	0.021
rs11165765	1	97202942	0	0.021
rs6692658	1	97852846	0	0.021	DPYD
rs2151563	1	97855287	0	0.021	DPYD
rs4537601	1	97945551	0	0.021	DPYD
rs712894	1	99451073	0	0.021	LPPR4
rs712892	1	99452836	0	0.021	LPPR4
rs17399618	1	99457436	0	0.021	LPPR4
rs3766593	1	100039712	0.021	0	AGL
rs577954	1	100040464	0.021	0.021	AGL
rs2640911	1	100043286	0.021	0.021	AGL
rs574592	1	100043502	0	0.021	AGL
rs12035706	1	100057996	0	0.021	AGL
rs12038567	1	100060676	0	0.021	AGL
rs6577142	1	100063656	0	0.021	AGL
rs17121940	1	100315727	0	0.021	FLJ10287
rs12733952	1	100323592	0	0.021	FLJ10287
rs6677080	1	100345490	0	0.021	LRRC39
rs7513335	1	100570720	0	0.021	CDC14A
rs7512321	1	100575010	0	0.021	CDC14A
rs17122392	1	100575489	0	0.021	CDC14A
rs430012	1	101675878	0	0.021
rs396954	1	101676397	0	0.021
rs7514564	1	101684859	0	0.021
rs1415103	1	102040962	0	0.021	OLFM3
rs2211297	1	102069558	0	0.021	OLFM3
rs7536632	1	102070253	0	0.021	OLFM3
rs17472415	1	102072971	0	0.021	OLFM3
rs2182764	1	102073301	0	0.021	OLFM3
rs6577281	1	102077731	0	0.021	OLFM3
rs12144932	1	102078022	0	0.021	OLFM3
rs1336791	1	102181572	0	0.021
rs17489369	1	102181754	0	0.021
rs3918870	1	102189151	0	0.021
rs10782869	1	102274303	0	0.021
rs4564159	1	102275442	0	0.021
rs11164378	1	102276013	0	0.021
rs4908247	1	102583566	0	0.021
rs1340396	1	102602368	0	0.021
rs10782894	1	102605393	0	0.021
rs10748518	1	104597398	0	0.021
rs9325373	1	104601244	0	0.021
rs10494011	1	104602107	0	0.021
rs17015626	1	105542938	0	0.021
rs11184518	1	105550316	0	0.021
rs2491644	1	105565321	0	0.021
rs4607915	1	106101036	0.021	0
rs790613	1	106139825	0.021	0
rs17016501	1	106150378	0.021	0
rs2044825	1	106402775	0	0.021
rs11184774	1	106408589	0	0.021
rs1450817	1	106410113	0	0.021
---	1	106934375	0	0.021
---	1	106935322	0	0.021
rs4311915	1	106937218	0	0.021
rs4436418	1	106976097	0	0.021
rs6582984	1	106987169	0	0.021
rs2176758	1	106993404	0	0.042
rs17017532	1	106998017	0	0.021
rs6686425	1	107001852	0	0.021
rs17492224	1	107026120	0	0.021
rs1519869	1	107037005	0	0.021
rs17492441	1	107041315	0	0.021
rs17018326	1	107326248	0	0.021
rs17018333	1	107328554	0	0.021
rs1730859	1	107329749	0	0.021
rs1572281	1	107372642	0	0.021
rs17018484	1	107405777	0	0.021	NTNG1
rs17018489	1	107406527	0	0.021	NTNG1
rs570718	1	107742416	0	0.021
rs17019256	1	107754687	0	0.021
rs17019258	1	107755500	0	0.021
rs12565627	1	107786477	0	0.042
rs12406309	1	107786487	0	0.042
rs521420	1	107786711	0	0.042
rs1149158	1	109049614	0	0.021	STXBP3
rs1277236	1	109055883	0	0.021	STXBP3
rs1759489	1	109057757	0	0.021	STXBP3
rs11102957	1	109462919	0	0.021
rs17643426	1	109466760	0	0.021
rs682612	1	109477911	0	0.021	SARS
rs1149168	1	109685429	0	0.021
rs4970760	1	109697481	0	0.021
rs10857787	1	109722331	0	0.021
rs6537830	1	109819086	0	0.021	GNAI3
rs6663547	1	109826271	0	0.021	GNAI3
rs559479	1	109850578	0	0.021
rs495959	1	110444175	0	0.021	SLC6A17
rs621514	1	110445836	0	0.021	SLC6A17
rs11102064	1	110472231	0	0.021	KCNC4
rs488639	1	110562155	0	0.021
rs571476	1	110562856	0	0.021
rs557127	1	110565801	0	0.021
rs12085135	1	110955417	0	0.021
rs2840382	1	110962060	0	0.021
rs12085829	1	110966586	0	0.021
rs420033	1	111007716	0	0.021
rs440156	1	111007990	0	0.021
rs569542	1	111008694	0	0.021
rs1282275	1	111341613	0	0.021
rs1282268	1	111350137	0	0.021
rs325901	1	111352372	0	0.021
rs2278578	1	111371834	0	0.021
rs2764546	1	111474524	0	0.042
rs2484460	1	111474923	0	0.042
rs2494004	1	111487717	0	0.042	CHI3L2
rs9429677	1	112542676	0	0.021
rs3128362	1	112551718	0	0.021
rs3128364	1	112552620	0	0.021
rs1620668	1	112736022	0	0.021	WNT2B
rs9429479	1	112737327	0	0.021	WNT2B
rs6537738	1	112739831	0	0.021	WNT2B
rs6691781	1	113422658	0.021	0
rs6537777	1	113423076	0.021	0
rs946218	1	113433439	0.021	0
rs12144163	1	113437789	0.021	0
rs17031869	1	114049257	0	0.021	RSBN1
---	1	114049737	0	0.021	RSBN1
rs1217396	1	114050278	0	0.021	RSBN1
rs17032136	1	114273741	0	0.021
rs2938340	1	114289637	0	0.021
rs3006995	1	114290906	0	0.021
rs10776776	1	114295202	0	0.021
rs12407408	1	114946317	0	0.021	AMPD1
rs6671984	1	114969563	0	0.021	NRAS
rs9724615	1	114971592	0	0.021	CSDE1
rs2377415	1	115054507	0	0.021
rs3126218	1	115060518	0	0.021
rs2798659	1	115068005	0	0.021
rs360667	1	115193493	0	0.021	SYCP1
rs360668	1	115193640	0	0.021	SYCP1
rs11804090	1	115197291	0	0.021	SYCP1
rs195199	1	115447163	0	0.021
---	1	115447714	0	0.021
rs973836	1	115447940	0	0.021
rs6657296	1	115449322	0	0.021
rs1076754	1	115450385	0	0.021
rs195187	1	115453028	0	0.021
rs1925973	1	115453610	0	0.021
rs17033449	1	115454908	0	0.021
rs1286220	1	115455697	0	0.021
rs1286219	1	115456470	0	0.021
rs12070042	1	115466446	0	0.021
rs195177	1	115467216	0	0.021
rs1146179	1	115471435	0	0.021
rs1040605	1	115471872	0	0.021
rs4839424	1	115480951	0	0.021
rs17033495	1	115486696	0	0.021
rs1343322	1	115488632	0	0.021
rs11102897	1	115489006	0	0.021
rs1294378	1	115489580	0	0.021
rs17547358	1	115491130	0	0.021
rs1777719	1	115494110	0	0.021
rs7545267	1	115510337	0	0.021
rs17033541	1	115513828	0	0.021
rs6675887	1	115515260	0	0.021
rs17033685	1	115579784	0	0.021	NGFB
rs12060354	1	115580424	0	0.021	NGFB
rs12026714	1	115583677	0	0.021	NGFB
rs17033706	1	115589666	0	0.021	NGFB
rs3811014	1	115594545	0	0.021
rs6691765	1	115602103	0	0.021
rs12081407	1	115607880	0	0.021
rs10858079	1	115611113	0	0.021
rs17482072	1	115624370	0	0.021
rs17163852	1	115625880	0	0.021
rs2156040	1	115629514	0	0.021
rs1942216	1	115631841	0	0.021
rs11102945	1	115633140	0	0.021
rs12097649	1	115634127	0	0.042
rs556723	1	115655119	0	0.042
rs17033793	1	115655321	0	0.042
rs17033794	1	115657192	0	0.021
rs17163877	1	115662825	0	0.021
rs17542070	1	115663391	0	0.021
rs510688	1	115666613	0	0.021
rs17556264	1	115714026	0	0.021
rs17484544	1	115716574	0	0.021
rs1170050	1	115717012	0	0.021
rs913203	1	115723342	0	0.021
rs17163910	1	115724114	0	0.021
rs485777	1	115728078	0	0.021
rs524965	1	115735418	0	0.021
rs1543594	1	115756396	0	0.021
rs2031712	1	115775979	0	0.021
rs1409807	1	115786122	0	0.021
rs532419	1	115788208	0	0.021
rs2797172	1	116073068	0	0.021
rs2811585	1	116074640	0	0.021
rs4839491	1	116075872	0	0.021
rs7365057	1	117172976	0	0.021	PTGFRN
rs2250965	1	117173642	0	0.021	PTGFRN
rs2250865	1	117174733	0	0.021	PTGFRN
rs17587765	1	117283121	0	0.021	IGSF2
rs17036761	1	117302403	0	0.021
rs6665259	1	117306329	0	0.021
rs925512	1	117510647	0	0.021
rs12035668	1	117524496	0	0.042
rs6683482	1	117525215	0	0.042
rs12135026	1	117538741	0	0.021
rs1343302	1	118817049	0	0.021
rs17021989	1	118818945	0	0.021
rs12128952	1	118819668	0	0.042
rs6695410	1	118819914	0	0.021
rs7555111	1	118822701	0	0.021
rs10923704	1	119204973	0	0.062	TBX15
rs713451	1	119208821	0	0.062	TBX15
rs12143789	1	119209196	0	0.062	TBX15
rs1779444	1	119220101	0	0.042	TBX15
rs838528	1	119611077	0	0.021
rs2885607	1	119619222	0	0.021
rs6683756	1	119619514	0	0.021
---	1	119821302	0	0.021
rs3862258	1	119826921	0	0.021
rs9919159	1	119839032	0	0.021
rs4077553	1	119842436	0	0.021
rs10923915	1	120116634	0	0.021
rs10923916	1	120121745	0	0.021
rs4659247	1	120137446	0	0.021
rs2762736	1	142434077	0	0.042	PDE4DIP
rs2488977	1	142435554	0	0.042	PDE4DIP
rs2762723	1	142445437	0	0.042	PDE4DIP
rs10900416	1	145883101	0	0.021
rs828514	1	145929716	0	0.021
rs828498	1	145938656	0.021	0.021
rs828505	1	145948390	0.021	0.021
rs828510	1	146008678	0.021	0.021
rs7542077	1	146034535	0	0.021
rs2492669	1	146474013	0	0.021
rs10305706	1	147617037	0	0.021	ARNT
rs3768015	1	147626027	0	0.021	ARNT
rs11204747	1	147740225	0	0.021	SETDB1
rs6587552	1	147831934	0.021	0	BNIPL
rs6587553	1	147832253	0.021	0	BNIPL
rs2140709	1	147849889	0.021	0	MLLT11
rs6704126	1	148184378	0	0.021
rs2296840	1	148185120	0	0.021	PSMB4
rs7172	1	148185211	0	0.021	PSMB4
rs2495391	1	148186273	0	0.021	PSMB4
rs3811409	1	148188657	0	0.021	POGZ
rs3748550	1	148197806	0	0.021	POGZ
rs12078021	1	148970864	0	0.021
rs1496043	1	148972552	0	0.021
rs1390489	1	148974176	0	0.021
rs1325508	1	149425983	0	0.021
rs6671975	1	149426704	0	0.021
rs989834	1	149431617	0	0.021
rs7530000	1	149570763	0	0.021
rs1034109	1	149572751	0	0.021	LCE1E
rs6701221	1	149591631	0	0.021	LCE1C
rs3006485	1	150170094	0	0.021
rs11205279	1	150171758	0	0.021
rs3006490	1	150182082	0	0.021
rs10494316	1	154326642	0	0.021	FCRL5
rs7531685	1	154330200	0	0.021	FCRL5
rs12039997	1	154330781	0	0.021	FCRL5
rs1412678	1	154352013	0	0.021
rs3845587	1	154354027	0	0.021
rs11264766	1	154355857	0	0.021
rs1925042	1	154724590	0	0.021
rs16839445	1	154725269	0	0.021
rs6701170	1	154727027	0	0.021
rs862989	1	155974352	0	0.021	IGSF4B
rs4656165	1	155975097	0	0.021	IGSF4B
rs862991	1	155977437	0	0.021	IGSF4B
rs2852719	1	155978037	0	0.021	IGSF4B
rs11584071	1	156585515	0	0.021	FCRL6
rs11265281	1	156585824	0	0.021	FCRL6
rs6657365	1	156595622	0	0.021	FCRL6
rs4233363	1	156802483	0	0.021
rs12563049	1	156802844	0	0.021
rs1934081	1	156804536	0	0.021
rs4233365	1	157887674	0	0.021	PFDN2
rs4347230	1	157887702	0	0.021	PFDN2
rs11265554	1	157897080	0	0.021	PFDN2
rs2251148	1	158324469	0.021	0
rs17410889	1	158327357	0.021	0	FCGR3A
rs418215	1	158327892	0.021	0	FCGR3A
rs383579	1	158330109	0.021	0	FCGR3A
rs3845531	1	158336256	0	0.021
rs378385	1	158337108	0	0.021
rs2008906	1	158365802	0	0.062	FCGR2B
rs6697917	1	158369560	0	0.042	FCGR2B
rs2007773	1	158370202	0	0.042	FCGR2B
rs2490426	1	158679043	0.021	0.021
rs16834361	1	158681532	0.021	0.021
rs10918342	1	158682109	0.021	0.021
rs4630111	1	158886753	0	0.042	NOS1AP
rs4657164	1	158892578	0	0.042	NOS1AP
rs4657166	1	158892997	0	0.042	NOS1AP
rs6692381	1	158899542	0	0.042	NOS1AP
rs12725553	1	158899774	0	0.042	NOS1AP
rs16858227	1	158900824	0	0.042	NOS1AP
rs10918859	1	158900926	0	0.042	NOS1AP
rs7415748	1	158902185	0	0.021	NOS1AP
rs4488007	1	158902350	0	0.021	NOS1AP
rs4480335	1	158905035	0	0.021	NOS1AP
rs17458231	1	158907778	0	0.042	NOS1AP
rs4657171	1	158910256	0	0.042	NOS1AP
rs6678925	1	158910805	0	0.042	NOS1AP
rs6676187	1	158910824	0	0.042	NOS1AP
rs1396549	1	159961661	0	0.021
rs3010367	1	159990012	0	0.021
rs16852030	1	159992502	0	0.021
rs6665233	1	159995700	0	0.021
rs1323092	1	160389007	0	0.062
rs17364621	1	160396616	0	0.062
rs2486424	1	160398715	0	0.062
rs12031632	1	160533202	0	0.021
rs10917859	1	160534187	0	0.021
rs1550541	1	160538016	0	0.021
rs11580624	1	160565225	0	0.021
rs17366341	1	160565938	0	0.021
rs811435	1	160569169	0	0.021
rs556396	1	161015825	0	0.021
rs10917976	1	161016174	0	0.021
rs16828112	1	161016470	0	0.021
rs573357	1	161016564	0	0.021
rs2821411	1	161099463	0.021	0
rs10753642	1	161100088	0.021	0
rs12568059	1	161100111	0.021	0
rs12023763	1	161103729	0.021	0
rs2634979	1	161113055	0	0.021
rs16830119	1	161119465	0	0.021
rs10494415	1	161122460	0	0.021
rs16844995	1	162153963	0.042	0
rs12402931	1	162154945	0.042	0
rs878179	1	162155011	0.042	0
rs16845022	1	162155254	0.042	0
rs7536062	1	162155534	0.021	0
rs11585709	1	162734524	0	0.021
rs1316805	1	162734967	0	0.021
---	1	162747486	0	0.021
rs4656477	1	162750148	0	0.021
rs4339838	1	162813771	0	0.021	FAM78B
rs10753709	1	162814985	0	0.021	FAM78B
rs6426968	1	162815146	0	0.021	FAM78B
rs4233412	1	163023980	0	0.021
rs4132410	1	163028457	0	0.042
rs10918429	1	163033899	0	0.042
rs10918430	1	163034158	0	0.042
rs10800212	1	163034370	0	0.021
rs16858623	1	163871344	0	0.021
rs12058086	1	163874273	0	0.021
rs10918653	1	163875554	0	0.021
rs6667795	1	164228332	0.021	0.021
rs1773558	1	164230855	0.021	0.021
rs865152	1	164235181	0.021	0.021
rs858111	1	165123510	0	0.021
rs1108157	1	165130431	0	0.021
rs16860565	1	165134482	0	0.021
rs16861246	1	165354967	0	0.021
rs16861250	1	165355656	0	0.021
rs16861255	1	165356598	0	0.021
rs1322496	1	165574316	0	0.021
rs10753780	1	165574559	0	0.021
rs6686910	1	165582529	0	0.021
rs12134708	1	165606064	0	0.021
rs2146205	1	165611011	0	0.021
rs7514435	1	165611482	0	0.021
rs1200158	1	165830884	0	0.021	ATP1B1
rs7552323	1	165834981	0	0.021	NME7
rs12086665	1	165842694	0	0.021	NME7
rs17345107	1	165843319	0	0.021	NME7
rs6703463	1	165931083	0	0.021	NME7
rs3766082	1	165946726	0	0.021	NME7
rs12123168	1	165948595	0	0.021	NME7
rs3766084	1	165970216	0	0.021	NME7
rs10800462	1	166347678	0	0.021
rs7535059	1	166355252	0	0.021
rs4987370	1	166394183	0	0.021	SELL
rs10919268	1	166633391	0	0.042	KIFAP3
rs2750014	1	166634735	0	0.042	KIFAP3
rs10919270	1	166635118	0	0.042	KIFAP3
rs1330378	1	166785617	0	0.021
rs574053	1	166788128	0	0.021
rs12144057	1	166788678	0	0.021
rs12096909	1	167099394	0.042	0
rs1889112	1	167103424	0.042	0
rs10919387	1	167104093	0.042	0
rs11589376	1	167109585	0.042	0
rs10919392	1	167114882	0.042	0
rs10919393	1	167118633	0.021	0
rs4656769	1	167118694	0.021	0
rs2151333	1	167118989	0.021	0
rs10737555	1	167527513	0	0.021
rs12566091	1	167557193	0	0.021
rs16863680	1	167564842	0	0.021
rs17621627	1	167666928	0	0.021	C1orf129
rs17563812	1	167670891	0	0.021	C1orf129
rs17621839	1	167685162	0	0.021	C1orf129
rs16863926	1	167690966	0	0.021	C1orf129
rs1920139	1	167764590	0	0.021
rs2091657	1	167776975	0	0.021
rs16864177	1	167905970	0	0.021	FMO2
rs7536646	1	167906349	0	0.021	FMO2
rs2075990	1	167908863	0	0.021	FMO2
rs235902	1	168311681	0	0.021
rs235864	1	168320240	0	0.021
rs929115	1	168322846	0	0.021
rs734362	1	168564903	0	0.021	DNM3
rs2206543	1	168567150	0	0.021	DNM3
rs10913896	1	168569524	0	0.021	DNM3
rs3919435	1	169194619	0	0.021
rs2213737	1	169195001	0	0.021
rs16844620	1	169195590	0	0.021
rs898657	1	170273674	0	0.021	SLC9A11
rs6691482	1	170274521	0	0.021	SLC9A11
rs12078293	1	170296944	0	0.021	SLC9A11
rs12067170	1	170337864	0	0.021	ANKRD45
rs10912753	1	170966021	0	0.021	RABGAP1L
rs16846840	1	171004036	0	0.021	RABGAP1L
rs12074107	1	171008721	0	0.021	RABGAP1L
rs333422	1	171364962	0	0.021	RABGAP1L
rs333425	1	171368013	0	0.021	RABGAP1L
---	1	171373841	0	0.042	RABGAP1L
rs16847337	1	171383916	0	0.021	RABGAP1L
rs10494492	1	171424294	0	0.021	RABGAP1L
rs13374887	1	171863619	0	0.021	KIAA0040
rs11583687	1	171863706	0	0.021	KIAA0040
rs1894709	1	171864028	0	0.021	KIAA0040
rs974878	1	171927834	0	0.021
rs6425326	1	171930255	0	0.021
rs6658437	1	171935479	0	0.021
rs16848737	1	172293974	0	0.021
rs12065732	1	172298374	0	0.021
rs6692436	1	172302387	0	0.021
rs4140633	1	174036597	0	0.021
---	1	174037054	0	0.021
rs7528533	1	174037462	0	0.021
rs16851802	1	174449372	0	0.021
rs16851807	1	174449795	0	0.021
rs16851816	1	174453628	0	0.021
rs11586243	1	174530494	0	0.021
rs10753172	1	174530730	0	0.021
rs2902200	1	174538495	0	0.021
rs10494512	1	174983337	0	0.021	RASAL2
rs16852656	1	174999641	0	0.021	RASAL2
rs10913531	1	175001321	0	0.021	RASAL2
rs12035914	1	175593427	0	0.021	RALGPS2
rs7366	1	175622442	0	0.021
rs3737915	1	175623040	0	0.021
rs1281425	1	176534560	0	0.021
rs1281424	1	176536605	0	0.021
rs16854840	1	176545963	0	0.021	TOR1AIP2
rs16855395	1	176882376	0	0.042	QSCN6
rs3767179	1	176883917	0	0.042	QSCN6
rs6687142	1	176888357	0	0.042	QSCN6
rs10914042	1	177272601	0	0.021
rs7527034	1	177273152	0	0.021
rs10914046	1	177278207	0	0.021
rs2609495	1	177983271	0	0.021
rs7415295	1	177984771	0	0.021
rs2248435	1	177991333	0	0.021
rs6704003	1	179509023	0.021	0	NPL
rs6679583	1	179509062	0.021	0	NPL
rs971040	1	179510024	0.021	0	NPL
rs16859692	1	179512574	0.021	0	NPL
rs3818805	1	179512590	0.021	0	NPL
rs12098046	1	181051862	0.021	0
rs4338323	1	181053199	0.021	0.021
rs4399119	1	181053286	0.021	0.021
rs4233116	1	181053587	0.021	0.021
rs4381150	1	181057271	0	0.021
rs7513091	1	181220620	0	0.021	C1orf21
rs12127674	1	181236669	0	0.021	C1orf21
rs6424957	1	181277283	0	0.021	C1orf21
rs1039561	1	182191348	0	0.021
rs6424984	1	182195147	0	0.021
rs6663267	1	182195924	0	0.021
rs6670762	1	182221409	0	0.021
rs7544587	1	182227500	0	0.021
rs4651265	1	182232434	0	0.021
rs7517157	1	183493254	0	0.021
rs16825925	1	183498566	0	0.021
rs1980454	1	183501157	0	0.021
rs2383556	1	183667298	0	0.021	PLA2G4A
rs6674263	1	183667819	0	0.021	PLA2G4A
---	1	183669960	0	0.021	PLA2G4A
rs1924736	1	183824139	0	0.021
rs10798088	1	183825985	0	0.021
rs10912013	1	183833520	0	0.021
rs7516204	1	184121599	0	0.021
rs2997502	1	184137511	0	0.021
rs2243884	1	184144762	0	0.021
rs10494601	1	184267215	0	0.021
---	1	184272827	0	0.021
rs2789394	1	184274811	0	0.021
rs10912436	1	185256953	0	0.021
rs10912439	1	185257153	0	0.021
rs2312525	1	185263819	0	0.021
rs4585932	1	185264040	0	0.021
rs7416242	1	185496713	0	0.021
rs7519600	1	185525129	0	0.021
rs1445665	1	185566479	0	0.021
rs1912923	1	185753645	0	0.021
rs12046366	1	185754256	0	0.021
rs6657550	1	185758880	0	0.021
rs17362758	1	186051218	0	0.062
rs1336888	1	186057398	0	0.062
rs10921875	1	186069654	0.021	0.083
rs16830485	1	186078696	0.021	0.042
rs16830489	1	186078811	0.021	0.042
rs10921903	1	186081423	0.021	0.042
rs7417337	1	186116030	0.021	0.021
rs17363110	1	186125179	0.021	0
rs816789	1	186135093	0.021	0
rs6666581	1	186161804	0.021	0
rs10801547	1	186163599	0.021	0
rs11800563	1	186163701	0.021	0
rs7529500	1	186210097	0.021	0
rs269720	1	186223059	0.021	0
---	1	186232355	0.021	0
rs389625	1	186243024	0.021	0.021
rs10922204	1	186244629	0.021	0.021
rs10922207	1	186245208	0	0.021
rs10436911	1	186247074	0	0.021
rs10436895	1	186247342	0.021	0
rs6673397	1	186247423	0.021	0
rs269728	1	186251905	0.021	0
rs10922227	1	186252162	0.021	0
rs12127748	1	186258256	0.021	0
rs435794	1	186258964	0.021	0
rs520379	1	186267341	0.021	0
rs955894	1	186539341	0.021	0
rs10919894	1	186541031	0.021	0
rs1517105	1	186541829	0.021	0
rs10920278	1	186702057	0.021	0
rs7556071	1	186706411	0.021	0
rs7556256	1	186706613	0.021	0
rs10737578	1	186715377	0.021	0
rs10920320	1	186715973	0.021	0
rs10800811	1	186716537	0.021	0
rs10753908	1	186716570	0.021	0
rs6427944	1	186741757	0.021	0
rs17374565	1	186741902	0.021	0
rs10465592	1	186757537	0.021	0
rs1534747	1	186760261	0.021	0
rs505600	1	187012616	0	0.021	FAM5C
rs655598	1	187019370	0	0.021	FAM5C
rs652953	1	187019954	0	0.021	FAM5C
rs1936981	1	187608290	0	0.021
rs1936982	1	187608645	0.021	0.021
rs10920835	1	187613333	0.021	0.021
rs11588821	1	187618430	0.021	0
rs11588831	1	187618473	0.021	0
rs10494661	1	188459839	0	0.021
rs833995	1	188466698	0	0.021
rs1509702	1	188473338	0	0.021
rs16833894	1	188598909	0	0.021
rs10921044	1	188622508	0.021	0.021
rs10801084	1	188659727	0.021	0.021
rs6682757	1	188662511	0.021	0.021
rs7529541	1	188731166	0.021	0
rs2999583	1	188761837	0.021	0
rs3012188	1	188768389	0.021	0
rs10494667	1	189110636	0	0.021
rs1936693	1	189121696	0	0.021
rs10921143	1	189122130	0	0.021
rs4378188	1	189151662	0	0.021
rs10921159	1	189156291	0	0.062
rs12067906	1	189163655	0	0.062
rs10921164	1	189171338	0	0.042
rs17524852	1	190149812	0	0.021
rs7528241	1	190153017	0	0.021
rs1324329	1	190154423	0	0.021
---	1	190362107	0	0.021
rs6695669	1	190362234	0	0.021
rs12086172	1	190379285	0	0.021
rs17304707	1	190399448	0.021	0
rs16835692	1	190399553	0.042	0
rs10465598	1	190399633	0.042	0
rs17304721	1	190399967	0.042	0
---	1	190404315	0.042	0
---	1	190409606	0.042	0
rs12024767	1	190409791	0.042	0
---	1	190410355	0.042	0
rs16835697	1	190414287	0.042	0
rs7541925	1	190416311	0.042	0
rs17376854	1	190416385	0.042	0
rs17376861	1	190416427	0.021	0
rs7527158	1	190432986	0.021	0
rs6673280	1	190433607	0.021	0
rs16835733	1	190441853	0.021	0
rs6697603	1	190454199	0	0.021
rs6664259	1	190469206	0	0.021
rs6428191	1	190474925	0	0.021
rs2119857	1	190752993	0	0.021
rs7546706	1	190753519	0	0.021
rs1442421	1	190757109	0	0.021
rs16836246	1	190793723	0	0.021
rs16836251	1	190793791	0	0.021
rs16836258	1	190794062	0	0.021
rs686417	1	190796187	0	0.021
rs4381164	1	191148467	0	0.021
rs16836967	1	191151893	0	0.021
rs16836968	1	191151962	0	0.021
rs3009337	1	191317545	0	0.021
rs3009343	1	191323169	0	0.021
rs3001196	1	191333474	0	0.021
rs7520494	1	191391839	0	0.042
rs9782982	1	191395152	0	0.062
rs16837327	1	191396026	0	0.062
rs1929237	1	191408482	0	0.021
rs339581	1	191664130	0	0.021
---	1	191669736	0	0.021
rs339571	1	191672870	0	0.021
rs3904951	1	192169693	0	0.021
rs3845556	1	192171373	0	0.021
rs6695362	1	192175918	0	0.021
rs2773428	1	192277549	0	0.042
rs2790074	1	192279836	0	0.042
rs2790083	1	192292497	0	0.042
rs2942916	1	192508790	0	0.021
---	1	192510155	0	0.021
rs10218626	1	192521741	0	0.021
rs6683699	1	192523746	0	0.021
rs2923891	1	192584621	0	0.021
rs1376807	1	192587543	0	0.021
rs10801486	1	192588248	0	0.021
rs3010143	1	192591334	0	0.021
rs2167518	1	192606564	0	0.021
rs3010151	1	192607862	0	0.021
rs3010152	1	192607911	0	0.021
rs16839109	1	192608913	0	0.021
rs870791	1	192632247	0	0.021
rs6690001	1	192639500	0	0.021
rs7517337	1	192645930	0	0.021
rs5024503	1	192647140	0	0.021
rs10754169	1	192650500	0	0.021
rs10801499	1	192665807	0	0.021
rs12043071	1	192666069	0	0.021
rs2923909	1	192669983	0	0.021
rs979769	1	192671985	0	0.021
rs7515027	1	192672166	0	0.021
rs4657816	1	192672977	0	0.021
rs16839205	1	192673684	0	0.021
rs2334893	1	192694866	0	0.021
rs1562943	1	192695583	0	0.021
rs10494740	1	192696851	0	0.021
rs16839273	1	192710025	0	0.021
rs16839294	1	192720138	0	0.021
rs6428320	1	192721008	0	0.021
rs16839305	1	192723290	0	0.021
rs921517	1	192727877	0	0.021
rs2923896	1	192728013	0	0.021
rs17636466	1	192728384	0	0.021
rs2923895	1	192729008	0	0.021
rs1008082	1	192729220	0	0.021
---	1	192730198	0	0.021
rs12124497	1	192731776	0	0.021
rs3008590	1	192731901	0	0.021
rs16839352	1	192745668	0	0.021
rs1925334	1	192902615	0	0.021
rs10922049	1	192904593	0	0.021
rs1925335	1	192912001	0	0.021
rs7531611	1	193137309	0	0.021	KCNT2
rs7531491	1	193187022	0	0.021	KCNT2
rs1361400	1	193194773	0	0.021	KCNT2
rs16840394	1	193359852	0	0.021	CFH
rs1329423	1	193378044	0	0.021	CFH
rs10801555	1	193391918	0	0.021	CFH
rs449847	1	193462805	0.021	0
rs776075	1	193462830	0.021	0.021
rs800230	1	193464790	0.021	0.021
rs395998	1	193471494	0.021	0.021
rs400642	1	193488915	0.021	0.021	CFHL3
rs9427913	1	193497124	0.021	0.021
rs413979	1	193533269	0.021	0.021
rs7542235	1	193555270	0.021	0.021
rs16840616	1	193555373	0.021	0
rs17494275	1	193560528	0.021	0
rs16840669	1	193560595	0.042	0
rs7413265	1	193570820	0.042	0
rs7516560	1	193571087	0.042	0
rs2133138	1	193574828	0.042	0
rs2336503	1	193575077	0.042	0
rs6428364	1	193575706	0.042	0
rs6428366	1	193575824	0.042	0
rs6428367	1	193575849	0.042	0
rs6428369	1	193575992	0.021	0
rs6428370	1	193576250	0.042	0
rs11811456	1	193579068	0.042	0
rs1853883	1	193613257	0.042	0	CFHL4
rs7533270	1	193614160	0.042	0.021	CFHL4
rs4915559	1	193618427	0.042	0.021	CFHL4
rs7538501	1	193633410	0.042	0.021
rs2477070	1	194344416	0	0.021	DENND1B
---	1	194345545	0	0.021	DENND1B
rs16841857	1	194362421	0	0.021	DENND1B
rs11811376	1	194402840	0	0.021	DENND1B
rs1573098	1	194415464	0	0.021	DENND1B
---	1	194422628	0	0.021	DENND1B
rs10754233	1	194548444	0	0.021
rs1027543	1	194549589	0	0.021
rs1039287	1	194553528	0	0.021
rs2022859	1	194834257	0	0.021
rs4915266	1	194837218	0	0.021
rs17584411	1	194851631	0	0.021
rs4556393	1	195105052	0	0.021
---	1	195106931	0	0.021
rs16843005	1	195108099	0	0.021
rs16844233	1	195836317	0	0.021
rs2624882	1	195839359	0	0.021
rs2648772	1	195846404	0	0.021
rs1577893	1	196203992	0	0.021
rs1577894	1	196204284	0	0.021
rs10494794	1	196218342	0	0.021
rs10919781	1	196649747	0	0.021
rs12403096	1	196658980	0	0.021
rs6662512	1	196662980	0	0.021
rs16846947	1	197291137	0	0.021	KIF14
rs2808250	1	197324204	0	0.021
rs4915447	1	197325125	0	0.021	DDX59
rs832159	1	197904807	0	0.021
rs4396148	1	197906479	0	0.021
rs2039959	1	197920396	0	0.021	DKFZp434B1231
rs12073340	1	199710091	0	0.021	C1orf37
rs11584217	1	199713897	0	0.021	C1orf37
rs1046529	1	199724611	0	0.021
rs2486936	1	199981574	0	0.021
rs2494275	1	199981669	0	0.021
rs2486937	1	199981690	0	0.021
rs4951259	1	200516826	0	0.021	ZC3H11A
rs10494846	1	200528772	0	0.021	ZC3H11A
rs2275325	1	200532392	0	0.021	ZC3H11A
rs11240587	1	200533596	0	0.021	ZC3H11A
rs2271413	1	201161458	0	0.021	PIK3C2B
rs12092943	1	201166584	0	0.021	PIK3C2B
rs2942150	1	201168177	0	0.021	PIK3C2B
rs1980050	1	201178345	0	0.021	PIK3C2B
rs4252725	1	201244913	0	0.021	MDM4
rs2369244	1	201246956	0	0.021	MDM4
rs4245739	1	201250499	0	0.021	MDM4
rs12740617	1	201692430	0	0.021	NFASC
rs17415523	1	201697411	0	0.021	NFASC
rs2794858	1	201698347	0	0.021	NFASC
rs1620334	1	202429502	0	0.021	NUCKS1
rs823121	1	202455959	0	0.021
rs823122	1	202456685	0	0.021
rs486753	1	204717144	0	0.021	PLXNA2
rs1262049	1	204721045	0	0.062	PLXNA2
rs17012128	1	204725050	0	0.083	PLXNA2
rs4844649	1	204725787	0	0.062	PLXNA2
rs2256712	1	204725802	0	0.042	PLXNA2
rs2801201	1	204726490	0	0.021	PLXNA2
rs17014274	1	205864411	0	0.021
rs2660637	1	205865049	0	0.021
rs6678908	1	205870417	0	0.021
rs11119499	1	206999711	0.021	0	HHAT
rs910032	1	207000277	0.021	0	HHAT
rs910029	1	207000923	0.021	0	HHAT
rs6671526	1	207826607	0	0.021	RCOR3
rs6540676	1	207847629	0	0.021	RCOR3
rs17017361	1	207867948	0	0.021	RCOR3
---	1	208537394	0	0.021	C1orf73
rs2993536	1	208543325	0	0.021	C1orf73
rs17018311	1	208543403	0	0.021	C1orf73
rs3010003	1	208547667	0	0.021	C1orf73
rs919894	1	210472819	0	0.021
rs17021615	1	210481633	0	0.021
rs6540806	1	210484339	0	0.021
rs10864086	1	210707143	0	0.021
rs1223792	1	210709515	0	0.021
rs1236514	1	210723167	0	0.021
rs7543972	1	210918181	0	0.021
rs11120303	1	210925944	0	0.021	PTPN14
rs3002300	1	210927005	0	0.021	PTPN14
rs3013450	1	210940819	0	0.021	PTPN14
rs3013442	1	210950508	0	0.021	PTPN14
rs6657368	1	210955773	0	0.021	PTPN14
rs4472734	1	211006580	0	0.042	PTPN14
rs17022965	1	211006626	0	0.042	PTPN14
rs4379654	1	211007165	0	0.042	PTPN14
rs13374272	1	211008259	0	0.021	PTPN14
rs17023023	1	211025521	0	0.021	PTPN14
rs17733739	1	211026203	0	0.042	PTPN14
rs17733829	1	211026831	0	0.042	PTPN14
rs6682847	1	211027648	0	0.021	PTPN14
rs1450599	1	211354291	0	0.021
rs12026786	1	211358344	0	0.021
rs11120408	1	211358474	0	0.021
rs4366292	1	211359526	0	0.021
rs10864138	1	211461156	0	0.021
rs12750128	1	211461499	0	0.021
rs17023671	1	211466841	0	0.021
rs17601260	1	211481408	0	0.042
rs11120444	1	211482109	0	0.042
rs554343	1	211482596	0	0.042
rs1339407	1	211748367	0	0.021	KCNK2
rs1112101	1	211748653	0	0.021	KCNK2
rs12081526	1	211750154	0	0.021	KCNK2
rs7512548	1	212371797	0	0.021	USH2A
rs7540798	1	212371914	0	0.021	USH2A
rs10864207	1	212391727	0	0.021	USH2A
rs7536020	1	212391952	0	0.021	USH2A
rs17025799	1	212529623	0	0.021	USH2A
rs11120703	1	212531378	0	0.021	USH2A
rs479826	1	212531665	0	0.021	USH2A
rs11117615	1	213113527	0	0.021	ESRRG
rs17042848	1	213122396	0	0.021	ESRRG
rs11117622	1	213126256	0	0.021	ESRRG
rs12090325	1	213862464	0.021	0
rs11117848	1	213862958	0.021	0
rs7520619	1	213865853	0.021	0
rs6671908	1	213867276	0.021	0
rs6674883	1	214397183	0.021	0	LOC128153
rs6669690	1	214397891	0.021	0	LOC128153
rs1567449	1	214407351	0.021	0	LOC128153
rs1397176	1	214445324	0	0.021
rs7530786	1	214449806	0	0.021
rs6679330	1	214456060	0	0.021
rs10863379	1	214743188	0	0.021
rs1933642	1	214743727	0	0.021
rs953099	1	214754445	0	0.021
rs11118065	1	214805915	0.021	0
rs4259729	1	214806729	0.021	0
rs12087406	1	214807306	0.021	0
rs7517241	1	214827491	0	0.021
rs17047574	1	214849039	0	0.021	CGI-115
rs1933641	1	214857356	0	0.021	CGI-115
rs259474	1	215148378	0	0.021
rs17048238	1	215150076	0	0.021
rs17048247	1	215152677	0.021	0.042
rs1481365	1	215171949	0.021	0.021
---	1	215176417	0.021	0.021
rs4846281	1	215401697	0	0.021
rs653734	1	215409007	0	0.021
rs642836	1	215412049	0	0.021
rs2647430	1	216560181	0	0.021	EPRS
rs2647447	1	216564172	0	0.021	EPRS
rs2647425	1	216564729	0	0.021	EPRS
rs6541145	1	216988713	0	0.021
---	1	216991911	0	0.021
rs12042936	1	216992912	0	0.021
rs12134883	1	218135290	0.042	0
rs12032922	1	218136243	0.042	0
rs10863636	1	218139718	0.042	0
rs10779445	1	218139765	0.042	0
rs9659802	1	218141799	0.042	0
rs10495182	1	218415826	0	0.021
rs10863665	1	218421077	0	0.042
rs7551298	1	218425461	0	0.042
rs11586814	1	218426348	0	0.021
rs17484105	1	219412164	0	0.021
rs17163526	1	219418096	0	0.021
rs17163530	1	219423749	0	0.021
rs725083	1	219695865	0	0.021
rs17163741	1	219701031	0	0.021
rs17163742	1	219701062	0	0.021
rs988244	1	219702923	0	0.021
rs712857	1	219806412	0	0.021	SUSD4
rs1640849	1	219808115	0	0.021	SUSD4
rs9442040	1	219809230	0	0.042	SUSD4
rs2138969	1	219822722	0	0.021	SUSD4
rs2253649	1	219834600	0	0.021	SUSD4
rs6698919	1	220322132	0	0.021	TP53BP2
rs12566817	1	220323910	0	0.021	TP53BP2
rs10503144	1	220326366	0	0.021	TP53BP2
rs10916515	1	220716558	0	0.021
rs4654009	1	220734996	0	0.021	NVL
rs10799556	1	220751363	0	0.021	NVL
rs3738365	1	221178957	0	0.021	CNIH3
rs10915692	1	221179542	0	0.021	CNIH3
rs12046028	1	221180063	0	0.021	CNIH3
rs17575128	1	221239305	0	0.021
rs10915708	1	221241998	0	0.021
rs12086802	1	221252069	0	0.021
rs3102105	1	221477026	0	0.021
rs10915757	1	221483944	0	0.021
rs2489327	1	221489530	0	0.021
rs7548206	1	222062968	0.021	0	ENAH
rs499782	1	222074963	0.021	0	ENAH
rs17502774	1	222082697	0.021	0	ENAH
rs1805409	1	222884901	0	0.021	PARP1
rs4437845	1	222887809	0	0.021	PARP1
rs10799349	1	222892251	0	0.021	PARP1
rs12036245	1	224329448	0	0.021	MPN2
rs12047364	1	224329936	0	0.021	MPN2
rs11589239	1	224344013	0	0.021
rs4233229	1	224345134	0	0.021
rs10799453	1	224348225	0	0.021
rs7541048	1	224350231	0	0.021
rs2872243	1	224352243	0	0.021
rs1891410	1	224352483	0	0.021
rs2318328	1	225385434	0	0.021
rs2318327	1	225386392	0	0.021
rs4654697	1	225406446	0	0.021
rs617097	1	225663627	0	0.021
---	1	225665867	0	0.021
rs10916452	1	225665901	0	0.021
rs10799520	1	225666855	0	0.021
rs501082	1	225667716	0	0.021
rs628860	1	225670556	0	0.021
rs6703579	1	225676220	0	0.021
rs365462	1	225679312	0	0.042
rs9435865	1	225683749	0	0.042
rs342789	1	225686180	0	0.021
rs557208	1	226223395	0	0.021
rs527081	1	226224383	0	0.021
rs7539297	1	226224713	0	0.021
rs1930900	1	226225883	0	0.021
rs16850277	1	226236246	0	0.021
rs6668448	1	226237643	0	0.021
rs541010	1	226242412	0	0.021
rs6671343	1	226428799	0	0.021
rs16850692	1	226431735	0	0.021
rs16850694	1	226433182	0	0.021
rs200159	1	226923885	0.021	0
rs200157	1	226924806	0.021	0
rs853022	1	226929444	0.021	0
rs2883720	1	227561848	0	0.021
rs12028816	1	227569037	0	0.021
rs7514972	1	227569611	0	0.021
rs1331057	1	228551550	0	0.021
rs11122414	1	228555482	0	0.021
rs11122415	1	228556338	0	0.021
rs4434800	1	228689450	0	0.021
rs4649384	1	228700998	0	0.042
rs9782927	1	228706004	0	0.042
rs12116448	1	228706846	0	0.021
rs16857041	1	228859196	0	0.021	SIPA1L2
rs10910445	1	228863518	0	0.021	SIPA1L2
rs16857060	1	228864303	0	0.021	SIPA1L2
rs12568268	1	229104639	0	0.021
rs7542587	1	229114938	0	0.021
rs16857963	1	229129898	0	0.021
rs7531764	1	229151976	0	0.021
rs1495993	1	229154593	0	0.021
rs6676329	1	229165935	0	0.021
rs2644457	1	229166009	0	0.021
rs714576	1	229352975	0	0.042
rs6693900	1	229359532	0	0.042
rs7538072	1	229359592	0	0.042
rs10910176	1	229884830	0	0.021
rs10910178	1	229890306	0	0.021
rs6424194	1	229890646	0	0.021
rs4244367	1	230470786	0.021	0	SLC35F3
rs6676520	1	230474578	0.021	0	SLC35F3
rs6686207	1	230474592	0.021	0	SLC35F3
rs2358204	1	230476668	0.021	0	SLC35F3
rs10429824	1	230819328	0	0.021	C1orf31
rs6669190	1	230832675	0	0.021
rs1802871	1	230836254	0	0.021	TARBP1
rs12028581	1	231214905	0.021	0
rs3894097	1	231220646	0.021	0
rs3916203	1	231220890	0.021	0
rs822837	1	231263059	0.021	0
rs16844242	1	231370605	0	0.021
rs2803016	1	231374866	0	0.021
rs2673982	1	231382185	0	0.021
rs16844296	1	231415043	0	0.021
rs7512010	1	231417785	0	0.021
rs10495359	1	231423142	0	0.021
rs696244	1	231987585	0	0.021	B3GALNT2
rs291344	1	231989901	0	0.021	B3GALNT2
rs291356	1	232009681	0	0.021
rs10924293	1	232617073	0	0.021
rs16833356	1	232617934	0	0.021
rs10924301	1	232618556	0	0.021
rs6689258	1	232622120	0	0.021
rs10924786	1	232713483	0	0.021	ERO1LB
rs1749556	1	232713539	0	0.042	ERO1LB
rs3820560	1	232714134	0	0.042	ERO1LB
rs12562407	1	232720893	0	0.021	ERO1LB
rs1366990	1	233207744	0.021	0	ACTN2
rs1366989	1	233207825	0.021	0	ACTN2
rs1773444	1	233209202	0.021	0	ACTN2
rs1341863	1	233209462	0.021	0	ACTN2
rs1768056	1	233216822	0.021	0	ACTN2
rs1569188	1	233541699	0	0.021	RYR2
rs1124814	1	233542097	0	0.021	RYR2
rs4233468	1	233547713	0	0.021	RYR2
rs6672004	1	233868163	0	0.021	RYR2
rs10925394	1	233871139	0	0.021	RYR2
rs4659786	1	233873641	0	0.021	RYR2
rs12120544	1	234049620	0	0.021	RYR2
rs2127148	1	234049869	0	0.021	RYR2
rs2061840	1	234050385	0	0.021	RYR2
---	1	234061057	0	0.021	RYR2
rs2779407	1	234061338	0	0.021	RYR2
rs2779415	1	234064534	0	0.062	RYR2
rs12141182	1	234065060	0	0.042	RYR2
rs10157412	1	234065185	0	0.042	RYR2
rs2805407	1	234067925	0	0.042	RYR2
rs6665947	1	234518372	0	0.021
rs6668935	1	234518907	0	0.021
rs9428707	1	234541743	0	0.021
rs16836335	1	234589022	0.021	0
rs16836337	1	234590158	0.021	0.021
rs16836338	1	234590268	0.021	0.021
rs6661789	1	234590466	0	0.021
rs12095713	1	234808769	0	0.021
rs1342065	1	234829193	0	0.021
rs11802576	1	234835414	0	0.021
rs1021358	1	234870047	0	0.021
rs1342068	1	234873967	0	0.021
rs1342069	1	234874031	0	0.021
rs12086648	1	234874708	0	0.021
rs17552905	1	235249659	0	0.021
rs2841409	1	235249806	0	0.021
rs1357519	1	235254760	0	0.021
rs2841416	1	235256382	0	0.021
rs9428739	1	235360553	0	0.021
rs16837557	1	235372592	0	0.021
rs9428417	1	235383078	0	0.021
rs10495434	1	235800006	0	0.021
rs4233475	1	235800055	0	0.021
rs4634896	1	235811695	0	0.021
rs7533802	1	235832290	0	0.021
rs10737835	1	235840231	0	0.021
rs4644477	1	235844019	0	0.021
rs6429135	1	235849915	0	0.021
rs7523711	1	236181018	0	0.021	CHRM3
rs2355237	1	236183565	0	0.021	CHRM3
rs988231	1	236185531	0	0.021	CHRM3
rs4660008	1	237300491	0	0.021	RGS7
rs4659581	1	237309218	0	0.021	RGS7
rs10802909	1	237311622	0	0.021	RGS7
rs4659583	1	237365563	0	0.021	RGS7
rs16840939	1	237371237	0	0.021	RGS7
rs261838	1	237371637	0	0.021	RGS7
rs6663461	1	237605585	0	0.021	RGS7
rs12024588	1	237606344	0	0.021	RGS7
rs12060963	1	237606851	0	0.021	RGS7
rs10926424	1	237664737	0	0.021	RGS7
rs6677639	1	237666456	0	0.021	RGS7
rs10802930	1	237672617	0	0.021	RGS7
rs6696900	1	237960561	0	0.062
rs10754729	1	237965622	0	0.062
rs4660095	1	237966095	0	0.062
rs10802992	1	238271148	0	0.021	WDR64
rs10926577	1	238275369	0.021	0.021	WDR64
rs6429314	1	238279342	0.021	0.021	WDR64
rs6429315	1	238280294	0.021	0	WDR64
rs2526695	1	238377888	0	0.021	EXO1
rs4150026	1	238379696	0	0.021
rs7521516	1	238383581	0	0.021
rs10926624	1	238636087	0	0.021	PLD5
rs1319804	1	238649637	0	0.021	PLD5
rs316850	1	238653734	0	0.021	PLD5
rs914947	1	239175859	0	0.021
rs1974202	1	239178975	0	0.021
rs4313381	1	239180175	0	0.021
rs2809868	1	239284269	0	0.146
rs2502309	1	239297777	0	0.146
rs12066858	1	239300276	0	0.146
rs2210612	1	239315198	0	0.021
rs3013384	1	239413619	0	0.146
rs2491853	1	239416458	0	0.188
rs7549760	1	239443172	0	0.188
rs3013386	1	239443543	0	0.125
rs1081091	1	239447083	0	0.062
rs7533316	1	239454253	0	0.062
rs4658558	1	239831882	0.021	0	SDCCAG8
rs2783962	1	239845442	0.021	0	SDCCAG8
rs6702201	1	239868848	0.021	0	SDCCAG8
rs2134268	1	241241620	0	0.021
rs4658662	1	241248156	0	0.021
rs4658663	1	241248234	0	0.021
rs12072874	1	241837892	0	0.021
rs4256853	1	241846159	0	0.021
rs614289	1	241846824	0	0.021
rs1771517	1	242107542	0	0.021
rs10802231	1	242120433	0	0.021
rs6682037	1	242129289	0	0.042
rs6659595	1	242142137	0	0.021
rs7527246	1	242142388	0	0.021
rs12096757	1	242142840	0	0.021
rs7349144	1	242442043	0.021	0	SMYD3
rs4142898	1	242443232	0.021	0	SMYD3
rs7540018	1	242444866	0.021	0	SMYD3
rs10924545	1	242690633	0	0.021	SMYD3
rs12091410	1	242692613	0	0.021	SMYD3
rs7539358	1	242695640	0	0.021	SMYD3
rs12096668	1	242802901	0	0.021	SMYD3
rs10924689	1	242805220	0	0.021	SMYD3
rs1148723	1	242809123	0	0.021	SMYD3
rs6693807	1	243719696	0.021	0
rs2380115	1	243722278	0.021	0
rs2799511	1	243726445	0.021	0
rs7518567	1	244270277	0	0.021
rs1538651	1	244283839	0	0.021
rs2892286	1	244293546	0	0.021
rs4359056	1	245121893	0	0.021
rs2387792	1	245134644	0	0.021
rs2387786	1	245136687	0	0.042
rs1782245	1	245143423	0	0.021
rs4638159	1	245149027	0	0.021
rs4378240	1	245192941	0	0.021
rs12748771	1	245278680	0	0.021
rs12405416	1	245283636	0	0.021
rs17713729	2	239092	0	0.021	SH3YL1
rs7609512	2	241673	0	0.021	SH3YL1
rs4241316	2	242197	0	0.021	SH3YL1
rs6548223	2	286852	0	0.021
rs4854302	2	295803	0	0.021
rs11679280	2	301415	0	0.021
rs7587738	2	2584394	0.021	0
rs7568648	2	2584471	0.021	0
rs7370834	2	2586890	0.021	0
rs12466602	2	2713045	0	0.021
rs2053906	2	2719817	0	0.021
rs2053908	2	2720392	0	0.021
rs11695235	2	2765503	0.021	0
---	2	2769910	0.021	0
rs823220	2	2797573	0.021	0
rs823221	2	2797642	0.021	0
---	2	3887809	0	0.042
rs12476119	2	3897434	0	0.042
rs2314218	2	3900481	0	0.042
rs7580991	2	4092564	0	0.021
rs10495505	2	4094931	0	0.021
rs6712089	2	4095976	0	0.021
rs17563635	2	4097765	0	0.021
rs17019468	2	4123385	0	0.021
rs9784060	2	4123494	0	0.021
rs6542610	2	4123563	0	0.021
rs10193678	2	4128918	0	0.021
rs825933	2	4304779	0	0.021
rs825932	2	4304995	0	0.021
rs17019834	2	4315228	0	0.021
rs11696066	2	5246554	0	0.021
rs7424813	2	5274141	0	0.021
---	2	5276951	0	0.021
rs2564068	2	5863300	0	0.021
rs1429222	2	5871300	0	0.021
rs7599610	2	5871611	0	0.021
rs1471127	2	6616610	0	0.021
rs6752421	2	6617211	0	0.021
rs10202324	2	6627677	0	0.021
rs16866269	2	7548152	0	0.021
rs6728724	2	7549123	0	0.021
rs10929487	2	7553977	0	0.021
rs6708937	2	7752479	0	0.021
rs12692338	2	7754786	0	0.021
rs7597526	2	7760103	0	0.021
rs16866938	2	9275731	0	0.021
rs7606354	2	9278791	0	0.021
rs9287705	2	9303853	0	0.021	DDEF2
rs16866981	2	9380216	0	0.021	DDEF2
rs4632318	2	9384243	0	0.021	DDEF2
rs10177742	2	9384527	0	0.021	DDEF2
rs10175984	2	10323498	0	0.021
rs759339	2	10327290	0	0.021
rs759341	2	10330807	0	0.021
rs11681155	2	10334361	0	0.021
rs16857307	2	11347726	0	0.021	ROCK2
rs1868584	2	11348481	0	0.021	ROCK2
rs10929728	2	11362081	0	0.021	ROCK2
rs4313945	2	12403862	0	0.021
rs12470082	2	12409378	0	0.021
rs10495598	2	12411143	0	0.021
rs16861003	2	14036069	0	0.042
rs10184975	2	14041476	0	0.042
rs16861016	2	14044561	0	0.042
rs13384764	2	14254314	0	0.021
rs1448963	2	14256077	0	0.021
rs13408420	2	14259330	0	0.021
rs807589	2	15749383	0	0.021
rs753383	2	15750249	0	0.021
rs807587	2	15750578	0	0.021
rs340778	2	16431036	0.021	0
rs340777	2	16431377	0.021	0
rs186875	2	16436415	0.021	0
rs4564771	2	16615456	0	0.021
rs4832645	2	16616364	0	0.021
rs4240230	2	16628495	0	0.021
rs6531263	2	16865546	0	0.021
rs16982730	2	16868349	0	0.021
rs11096692	2	16870685	0	0.021
rs2193698	2	16969779	0	0.021
rs10196958	2	16970748	0	0.021
rs4832478	2	16976014	0	0.021
rs7603644	2	17087451	0.021	0
rs11888257	2	17092667	0.021	0
rs9636351	2	17132864	0.021	0
rs2345535	2	18344557	0	0.021
rs1356314	2	18360697	0	0.021
rs13420705	2	18362692	0	0.021
rs1452420	2	18392387	0.021	0
rs1580047	2	18393896	0.021	0
rs7585912	2	18394984	0.021	0
rs10776477	2	18426593	0	0.021
rs10186797	2	18427276	0	0.021
rs1516914	2	18427567	0	0.021
rs12621971	2	18988369	0	0.042
rs4328636	2	18993339	0	0.042
rs12472380	2	18996951	0	0.042
rs2346569	2	19063464	0	0.021
rs6745133	2	19072915	0	0.021
rs16985807	2	19098490	0	0.021
rs471633	2	20903899	0	0.021	FLJ21820
rs16982026	2	20916346	0	0.021	FLJ21820
rs666471	2	20921658	0	0.021	FLJ21820
rs519025	2	20938021	0	0.021	FLJ21820
rs4665932	2	21696713	0	0.021
rs11126835	2	21704624	0	0.021
rs970127	2	21705618	0	0.021
rs388065	2	22237447	0	0.042
rs2203742	2	22266677	0	0.042
rs11694210	2	22284678	0	0.042
rs10196529	2	22387632	0.021	0
rs4589792	2	22410131	0.021	0
rs4347863	2	22411010	0.021	0
rs9309063	2	23089705	0.021	0
rs13406113	2	23090487	0.021	0
rs6737109	2	23091183	0.021	0
rs1449985	2	23165472	0	0.021
rs12712807	2	23168922	0	0.021
rs17044676	2	23170310	0	0.021
rs1864459	2	26535548	0	0.021
rs11126464	2	26539174	0	0.021	MGC16372
rs10170985	2	26539548	0	0.021	MGC16372
rs870535	2	26875666	0	0.021
rs828268	2	26881400	0	0.021
rs828269	2	26881662	0	0.021
rs7572644	2	28231684	0	0.021	BRE
rs7558946	2	28231832	0	0.021	BRE
rs17006518	2	28233973	0	0.021	BRE
rs6705961	2	28236852	0	0.021	BRE
rs4398230	2	29079373	0	0.021
rs4413120	2	29079865	0	0.021
rs4665437	2	29083032	0	0.021
rs4434038	2	30463017	0	0.021
rs4296471	2	30472077	0	0.021
rs4321410	2	30476920	0	0.021
rs829584	2	30588926	0	0.021	LYCAT
rs829575	2	30592284	0	0.021	LYCAT
rs17394450	2	30593008	0	0.021	LYCAT
rs2602808	2	30752009	0	0.021	LYCAT
rs2602767	2	30764951	0	0.021	LYCAT
rs1807334	2	30765881	0	0.021	LYCAT
rs2593474	2	30768587	0	0.042	LYCAT
rs2609917	2	30768808	0	0.021	LYCAT
rs12052683	2	30769501	0	0.021	LYCAT
rs6741450	2	33284958	0	0.021	LTBP1
rs7572753	2	33299191	0	0.021	LTBP1
rs17012628	2	33303734	0	0.021	LTBP1
rs17012689	2	33352877	0	0.021	LTBP1
rs17012691	2	33353215	0	0.021	LTBP1
rs1993306	2	33357986	0	0.021	LTBP1
rs10188688	2	33375717	0	0.021	LTBP1
rs1522579	2	33951702	0	0.021
rs1543977	2	33959698	0	0.021
rs2140136	2	33967473	0	0.021
rs183975	2	34998314	0.021	0
rs2371633	2	35000117	0.021	0
rs17326139	2	35001050	0.021	0
rs13021482	2	35494119	0.042	0
rs7572208	2	35496112	0.042	0
rs6741426	2	35497548	0.042	0
rs17016489	2	35497580	0.042	0
rs17389879	2	35497621	0.042	0
rs7585922	2	35620854	0	0.021
rs11124447	2	35643118	0	0.021
rs4627541	2	35646911	0	0.021
rs1595728	2	35723282	0	0.021
rs1595734	2	35725075	0	0.021
rs17392089	2	35727444	0	0.021
rs1371418	2	35741985	0.021	0
rs2043914	2	35742659	0.021	0
rs4670478	2	35745055	0.021	0
---	2	36392293	0	0.021
rs2699164	2	36393853	0	0.021
rs6704972	2	36402275	0	0.021
rs17407330	2	36464074	0	0.021
rs17407358	2	36464751	0	0.021
rs1991129	2	36476309	0	0.021
rs848532	2	36639670	0	0.042	CRIM1
rs848531	2	36640093	0	0.042	CRIM1
rs2023408	2	36645361	0	0.042	CRIM1
rs2717510	2	36981536	0	0.021
rs1861436	2	36986602	0	0.021
rs1861434	2	36987048	0	0.021
rs2216114	2	37412378	0	0.021	PRKD3
rs10177970	2	37424619	0	0.021	PRKD3
rs2287091	2	37425237	0	0.021	PRKD3
rs10204434	2	37425321	0	0.021	PRKD3
rs13406981	2	37751094	0	0.021
rs17021120	2	37754670	0	0.021
rs17021123	2	37755072	0	0.021
rs2195604	2	37897382	0	0.062
rs7566658	2	37898775	0	0.062
rs2373298	2	37898843	0	0.083
---	2	37900740	0	0.083
rs7590255	2	37901730	0	0.021
rs10190726	2	37910581	0.021	0.021
rs12996442	2	37914508	0.021	0.021
rs7566576	2	37915136	0.021	0.021
rs232609	2	38285063	0.042	0.021	MGC34824
rs170818	2	38286218	0.042	0.021	MGC34824
rs232605	2	38287582	0.042	0.021	MGC34824
rs17022511	2	38421819	0	0.021
rs6715390	2	38422373	0	0.021
rs1992881	2	38423032	0	0.021
rs11894455	2	38429166	0	0.042
rs17022549	2	38433559	0	0.042
rs17022556	2	38435040	0	0.042	ARL6IP2
rs12712583	2	38454224	0	0.042	ARL6IP2
rs1026088	2	38456474	0	0.021	ARL6IP2
rs6738197	2	38463229	0	0.042	ARL6IP2
rs4589732	2	38467481	0	0.021	ARL6IP2
rs17022606	2	38499643	0	0.021	ARL6IP2
rs6720282	2	38683838	0	0.021
rs7571463	2	38684566	0	0.021
rs17493370	2	38691925	0	0.021
rs10865149	2	39406120	0	0.021	MAP4K3
rs7600014	2	39415342	0	0.021	MAP4K3
rs17023556	2	39418980	0	0.021	MAP4K3
rs17023573	2	39420481	0	0.021	MAP4K3
rs6736196	2	40027283	0	0.021
rs7571703	2	40027378	0	0.021
rs1035137	2	40029816	0	0.021
rs6741188	2	40032114	0	0.021
rs7602006	2	40324140	0	0.021	SLC8A1
rs391631	2	40325364	0	0.021	SLC8A1
rs11885401	2	40325791	0	0.021	SLC8A1
rs415695	2	40380891	0	0.021	SLC8A1
rs371909	2	40381356	0	0.021	SLC8A1
rs394112	2	40385501	0	0.021	SLC8A1
rs407388	2	40385519	0	0.021	SLC8A1
rs1456587	2	40900915	0	0.021
rs4552230	2	40901967	0	0.021
rs9677581	2	40903089	0	0.021
rs10197606	2	41790447	0.021	0
rs17659311	2	41791604	0.021	0
rs10175048	2	41805860	0.021	0
rs10175239	2	41806043	0.021	0
rs17028363	2	41824813	0	0.021
rs6747900	2	41827164	0	0.021
rs17660954	2	41828718	0	0.021
rs9678037	2	43845005	0	0.021	PLEKHH2
rs6716551	2	43847376	0	0.021	PLEKHH2
rs2888881	2	43850730	0	0.021	PLEKHH2
---	2	44097887	0	0.021	LRPPRC
rs10190161	2	44099480	0	0.021	LRPPRC
rs17578702	2	44099557	0	0.021	LRPPRC
rs6706695	2	44101831	0	0.021	LRPPRC
rs2341456	2	44671592	0	0.021	C2orf34
rs2341457	2	44679753	0	0.021	C2orf34
rs2341459	2	44679853	0	0.021	C2orf34
rs868542	2	45208176	0	0.021
rs17319875	2	45209736	0	0.021
rs17319889	2	45209831	0	0.021
rs17391837	2	45209995	0	0.021
rs3914635	2	45344730	0	0.021
rs4082957	2	45344762	0	0.021
rs4953208	2	45349012	0	0.021
rs11686431	2	45359826	0	0.021
rs1901263	2	46730237	0	0.021	PIGF
rs17818315	2	46730643	0	0.021	PIGF
rs2305350	2	46731466	0	0.021	PIGF
rs6737848	2	46839817	0	0.021	SOCS5
rs897528	2	46860988	0	0.021	SOCS5
rs6731970	2	46863454	0	0.021	SOCS5
rs7584870	2	46885051	0.021	0	SOCS5
rs7562173	2	46887868	0.021	0	SOCS5
rs17822668	2	46888027	0.021	0	SOCS5
rs6730949	2	46889707	0.021	0	SOCS5
rs17823065	2	46899724	0	0.021	SOCS5
rs1446496	2	46910068	0	0.042
rs11125090	2	46921369	0	0.042
rs7558557	2	46922103	0	0.042
rs330787	2	47953028	0.021	0	FBXO11
rs17036996	2	47982906	0.021	0	FBXO11
rs17036999	2	47985322	0.021	0	FBXO11
rs4146603	2	48311666	0	0.021
rs973894	2	48315750	0	0.021
rs4953559	2	48325245	0	0.021
rs10495950	2	48346415	0	0.021
rs1567397	2	48351764	0	0.021
rs1396826	2	48355405	0	0.021
rs6727517	2	51282112	0.021	0
rs17576609	2	51282582	0.021	0.021
rs17041348	2	51294592	0.021	0.021
rs2353307	2	51299142	0	0.021
rs9309208	2	51402360	0	0.021
rs17041500	2	51403527	0	0.021
rs10490146	2	51424143	0	0.021
rs1919434	2	51683068	0.042	0
rs1358578	2	51685044	0.042	0
rs11563161	2	51690806	0.042	0
rs2715079	2	51692685	0.042	0.021
rs2698017	2	51704464	0	0.021
rs11563154	2	51715334	0	0.021
rs11678905	2	52822513	0	0.021
rs350795	2	52823271	0	0.021
rs350796	2	52823893	0	0.021
rs4233957	2	52971842	0	0.042
---	2	52975227	0	0.042
---	2	52977503	0	0.042
rs11888200	2	53031489	0	0.021
rs2839750	2	53040741	0	0.021
rs1006931	2	53042841	0	0.021
rs1549748	2	53042880	0	0.021
rs17043835	2	53065809	0	0.021
rs7369338	2	53078726	0	0.021
rs17043867	2	53091694	0	0.021
rs17043868	2	53091817	0	0.021
rs2357014	2	53182226	0	0.021
rs6705283	2	53183700	0	0.021
rs17189119	2	53194985	0	0.021
rs17189126	2	53195179	0	0.021
rs12477118	2	53233894	0	0.021
rs17189168	2	53236064	0	0.021
rs6752368	2	53247697	0	0.021
rs17189869	2	54495193	0	0.021	FLJ40298
rs4525733	2	54507667	0	0.021
rs4600702	2	54510408	0	0.021
rs10181762	2	54528250	0	0.021
rs11674998	2	54536503	0	0.021
rs17045860	2	54537159	0	0.021
rs6732667	2	54987197	0	0.021
rs2033411	2	54991305	0	0.042
rs12713280	2	54993027	0	0.042
rs12713281	2	54993413	0	0.021
rs2576688	2	55483983	0.021	0.021	KIAA1212
rs10518764	2	55488120	0.021	0.021	KIAA1212
rs2589087	2	55489021	0.021	0.021	KIAA1212
rs1443746	2	55829840	0	0.021	PNPT1
rs782584	2	55832767	0	0.021
rs1016039	2	55849764	0	0.021
rs3850354	2	56237947	0.021	0
rs17047493	2	56239679	0.021	0
rs2195910	2	56244134	0.021	0
rs17269035	2	56890360	0	0.021
rs11894249	2	56894617	0	0.021
rs6730195	2	56896250	0	0.021
rs11125658	2	56936225	0	0.042
rs17651521	2	56936565	0	0.042
rs17697142	2	56938291	0	0.042
rs17048395	2	56941165	0	0.021
rs17048770	2	57482275	0.021	0
rs6722296	2	57493665	0.021	0
rs7602729	2	57494572	0.021	0
rs10496079	2	57908787	0	0.021
rs11884406	2	57928063	0	0.021
rs13430437	2	57939399	0	0.021
rs2717025	2	58074797	0	0.021
rs2717029	2	58077246	0	0.021
rs2717038	2	58080482	0	0.021
rs13411119	2	58389830	0	0.021
rs9789714	2	58404092	0	0.021
rs10490251	2	58410132	0	0.021
rs155568	2	59830928	0	0.021
rs11894580	2	59848500	0	0.021
rs17050367	2	59850101	0	0.021
[truncated: 19,570 more rows]
