# Supplementary material for: Toward accurate high-throughput SNP genotyping in the presence of inherited copy number variation
Source: BMC Genomics. 2007 Jul 3;8:211. doi: 10.1186/1471-2164-8-211 (PMC1934372; doi:10.1186/1471-2164-8-211)
Supplement: Additional file 2 — Comparison of in silico results with MLPA results. This table lists sample, SNP ID, genomic coordinates, MLPA copy number, and in silico copy number and generalized genotype for all 17 SNP loci that were compared. [file 1471-2164-8-211-S2.xls]

## Sheet: Table3
Comparison of in silico results with MLPA results
Sample	SNPID	Chromosome	Base Position (Build 35)	PLASQ raw copy	MLPA copy	genotype	Frequency (number of unrelated individuals)
NA18515	rs7906266	10	135176625	2.681	2.97	CGG	2
NA12717	rs17113276	14	106210547	1.158	1.29	T -	2
NA18612	rs17113276	14	106210547	1.406	1.61	T -	2
NA18612	rs9477612	6	10145207	1.24	1.896	A -	1
NA18515	rs9974028	20	40690870	0.908	1.034	C -	1
NA18967	rs10901061	9	131388211	3.136	2.84	GGG	1
NA18515	rs3751223	12	27539977	-0.004	0	- -	4
NA12707	rs12170791	22	20878399	0.727	1.054	C -	2
NA18612	rs1723574	7	109392558	2.573	1.822	ACC	2
NA18612	rs17093610	14	95516403	0.397	1.078	- -	1
NA18967	rs11800563	1	186163701	1.278	1.092	G -	1
NA18612	rs10102946	8	125433180	3.427	1.952	ATTT	2
NA12717	rs17662853	17	41604625	3.003	3.692	GGG	5
NA12707	rs968921	13	103204030	2.848	2.658	GGG	1
NA18612	rs1883385	22	33795094	1.017	1.138	C -	1
NA18967	rs686017	6	75158793	0.883	1.232	A -	1
NA12716	rs9308719	2	116267871	3.215	2.202	GGG	1
